# Supplementary material for: Cholesterol Sulfate in Biological Membranes: A Biophysical Study in Cholesterol-Poor and Cholesterol-Rich Biomimetic Models
Source: Membranes (Basel). 2025 May 24;15(6):159. doi: 10.3390/membranes15060159 (PMC12194945; doi:10.3390/membranes15060159)
Supplement: Supplementary file 1 [file membranes-15-00159-s001.zip]

Archive with 4 entries (3 files):
- membranes-3608917-supplementary/
- membranes-3608917-supplementary/Supplemental  Figure S1.jpg
- membranes-3608917-supplementary/Supplemental  Figure S2.jpg
- membranes-3608917-supplementary/Supplemental Table S1.pdf
